# Supplementary material for: Diagnostic Biomarkers for Pancreatic Ductal Adenocarcinoma Using Non-Targeted Metabolomic Analysis
Source: Cancers (Basel). 2026 Feb 19;18(4):684. doi: 10.3390/cancers18040684 (PMC12939614; doi:10.3390/cancers18040684)
Supplement: Supplementary file 1 [file cancers-18-00684-s001.zip]

Archive with 1 entries (1 files):
- cancers-4139856-supplementary.pdf
